# Supplementary material for: Taxonomic hypotheses regarding the genus Gerbillus (Rodentia, Muridae, Gerbillinae) based on molecular analyses of museum specimens
Source: Zookeys. 2016 Feb 18;(566):145–55. doi: 10.3897/zookeys.566.7317 (PMC4797206; doi:10.3897/zookeys.566.7317)
Supplement: Supplementary material 1 — List of study specimens with identification numbers, geographic origin, collector name and collection date [file zookeys-566-145-s001.xlsx]

## Sheet: Feuille 1 - Tableau 1-1
Suppl. Table: List of study specimens with identification numbers, geographic origin, collector name and collection date
Identification Number	Taxon	cyt b sequence Genbank numbers	preparation	Country	locality	latitude	longitude	Collector	Year
Gerbillus specimens from museum (FMNH) collection
106278	Gerbillus pyramidum gedeedus	KT721353	skin,skull	Egypt	Dakhla Oasis, Mut, 3 km N	25.48	28.98	H, H, Hoogstraal	1969
106268	Gerbillus pyramidum gedeedus	KT721352	skin,skull	Egypt	Wadi Ibib	22.83	35.77	H, H, Hoogstraal	1967
106119	Gerbillus pyramidum gedeedus	KT721351	skin,skull	Egypt	Bahariya Oasis, El Aguz	28.35	28.87	H, H, Hoogstraal	1966
107172	Gerbillus pyramidum gedeedus	KT721354	skin,skull	Egypt	Bahariya Oasis, Wadi Ghorabi	28.48	29.03	H, H, Hoogstraal	1974
107173	Gerbillus pyramidum gedeedus		skin,skull	Egypt	Bahariya Oasis, Wadi Ghorabi	28.48	29.03	H, H, Hoogstraal	1974
100056	Gerbillus pyramidum pyramidum	KT721355	skin,skull	Egypt	Imbaba, Abu Rawash	30.03	31.1	H, H, Hoogstraal	1965
100088	Gerbillus pyramidum pyramidum	KT721356	skin,skull	Egypt	Aswan, Nile R, W bank	24.08	32.88	H, H, Hoogstraal	1966
87628	Gerbillus pyramidum pyramidum	KT721357	skin,skull	Egypt	Manfalut, Beni Adi	27.25	30.58	H, H, Hoogstraal	1957
100044	Gerbillus pyramidum pyramidum		skin,skull	Egypt	Imbaba, Abu Rawash	30.03	31.1	H, H, Hoogstraal	1964
100058	Gerbillus pyramidum pyramidum		skin,skull	Egypt	Wadi el Asyuti	27.17	32.27	H, H, Hoogstraal	1965
35321	Gerbillus pyramidum elbaensis	KT721344	skin,skull	Sudan	Port Sudan	19.58	37.25	H, B, Johnston	1926
82322	Gerbillus pyramidum elbaensis	KT721345	skin,skull	Egypt	Gebel Elba, Bir Kansisrob, 1 mi N; Wadi Adeib	22.18	36.35	H, H, Hoogstraal	1954
82339	Gerbillus pyramidum elbaensis	KT721346	skin,skull	Egypt	Halaib, 10 mi N; Wadi Serimtai	22.22	36.63	H, H, Hoogstraal	1954
82333	Gerbillus pyramidum elbaensis		skin,skull	Egypt	Halaib, 13 mi N	22.22	36.63	H, H, Hoogstraal	1954
82352	Gerbillus pyramidum elbaensis		skin,skull	Egypt	Gebel Elba, Wadi Kansisrob	22.25	36.37	H, H, Hoogstraal	1954
100082	Gerbillus pyramidum floweri	KT721348	skin,skull	Egypt	Wadi el Gafra	30.4	31.6	H, H, Hoogstraal	1965
100064	Gerbillus pyramidum floweri	KT721347	skin,skull	Egypt	Wadi el Gafra, 1 mi S Cairo-Ismalia Highway	30.4	31.6	H, H, Hoogstraal	1965
100067	Gerbillus pyramidum floweri	KT721349	skin,skull	Egypt	Wadi el Gafra, 1 mi S Cairo-Ismalia Highway	30.4	31.6	H, H, Hoogstraal	1965
100073	Gerbillus pyramidum floweri	KT721350	skin,skull	Egypt	Wadi el Gafra, 1 mi S Cairo-Ismalia Highway	30.4	31.6	H, H, Hoogstraal	1965
99817	Gerbillus andersoni andersoni	KT721326	skin,skull	Egypt	Baltim	31.55	31.08	H, H, Hoogstraal	1964
99822	Gerbillus andersoni andersoni	KT721329	skin,skull	Egypt	Baltim	31.55	31.08	H, H, Hoogstraal	1964
99825	Gerbillus andersoni andersoni	KT721330	skin,skull	Egypt	Baltim	31.55	31.08	H, H, Hoogstraal	1964
99818	Gerbillus andersoni andersoni	KT721327	skin,skull	Egypt	Baltim	31.55	31.08	H, H, Hoogstraal	1964
99819	Gerbillus andersoni andersoni	KT721328	skin,skull	Egypt	Baltim	31.55	31.08	H, H, Hoogstraal	1964
101215	Gerbillus amoenus amoenus	KT721321	skin,skull	Egypt	El Amiriya	31.58	31.02	H, H, Hoogstraal	1964
101222	Gerbillus amoenus amoenus	KT721322	skin,skull	Egypt	El Amiriya	31.58	31.02	H, H, Hoogstraal	1966
79364	Gerbillus amoenus amoenus	KT721323	skin,skull	Egypt	Bir Victoria	30.4	30.62	H, H, Hoogstraal	1951
86825	Gerbillus amoenus amoenus	KT721324	skin,skull	Egypt	Damanhur, Hafs	31	30.33	H, H, Hoogstraal	1956
86827	Gerbillus amoenus amoenus	KT721325	skin,skull	Egypt	Damanhur, Hafs	31	30.33	H, H, Hoogstraal	1956
101224	Gerbillus perpallidus		skin,skull	Egypt	El Amiriya	31.58	31.02	H, H, Hoogstraal	1966
101819	Gerbillus perpallidus	KT721339	skin,skull	Egypt	Bir Victoria	30.4	30.62	H, H, Hoogstraal	1965
101824	Gerbillus perpallidus	KT721340	skin,skull	Egypt	Bir Victoria	30.4	30.62	H, H, Hoogstraal	1965
101825	Gerbillus perpallidus	KT721341	skin,skull	Egypt	Bir Victoria	30.4	30.62	H, H, Hoogstraal	1965
101828	Gerbillus perpallidus	KT721342	skin,skull	Egypt	Wadi el Natroun, 1 km E	30.42	30.22	H, H, Hoogstraal	1965
101831	Gerbillus perpallidus	KT721343	skin,skull	Egypt	Wadi el Natroun, 1 km E	30.42	30.22	H, H, Hoogstraal	1965
101113	Gerbillus gerbillus gerbillus	KT721331	skin,skull	Egypt	Salum, 12 mi SE	31.57	25.15	H, H, Hoogstraal	1968
101161	Gerbillus gerbillus gerbillus	KT721332	skin,skull	Egypt	El Maghra Oasis, 45 km S	30.25	28.92	H, H, Hoogstraal	1965
101162	Gerbillus gerbillus gerbillus	KT721333	skin,skull	Egypt	El Maghra Oasis, 45 km S	30.25	28.92	H, H, Hoogstraal	1965
101167	Gerbillus gerbillus gerbillus	KT721334	skin,skull	Egypt	El Maghra Oasis, 45 km S	30.25	28.92	H, H, Hoogstraal	1965
83059	Gerbillus nanus	KT721337	skin,skull	Pakistan	Hoshab	26.03	63.92	J, E, B, Hotson	1918
83060	Gerbillus nanus	KT721338	skin,skull	Pakistan	Rekn Chah			J, E, B, Hotson	1918
103201	Gerbillus nanus	KT721336	skin,skull	Afghanistan	Qala-i-Kang, 10 mi S	30.94	61.87	Street Expedition to Afghanistan	1965
103197	Gerbillus nanus	KT721335	skin,skull	Afghanistan	Spin Baldak, 10 mi N	31.15	66.38	Street Expedition to Afghanistan	1965
83061	Gerbillus nanus		skin,skull	India	Palanpur, Lunwa	24.22	72.43	C, M, Crump	1913
83062	Gerbillus nanus		skin,skull	India	Palanpur, Lunwa	24.22	72.43	C, M, Crump	1913
Other Gerbillus species
Gperp1	Gerbillus perpallidus	JN652806		Egypt	Near Caire	30.00	31.13
1998086Gpyr	Gerbillus pyramidum	LN606691		Niger	Agadès	ca. 17.00	ca. 8.00
2002436Gpyr	Gerbillus pyramidum	LN606690		Niger	Fachi	18.12	11.6
2002461Gger	Gerbillus gerbillus	LN606680		Niger	Achegour	19.02	11.72
1999280Gger	Gerbillus gerbillus	LN606679		Mauritania	Nouakchott	18.33	-16.00
NMP48323Gand	Gerbillus andersoni	KF496286		Libye	Sabkhat Karkurah (Bengh,)	31.42	20.03
7044Gand	Gerbillus andersoni	KM236113		Israel	Moshav Avshalon	31.21	34.34
KE716Gsp2	Gerbillus sp2	KM236142		Kenya	Todenyang	4.44	35.86
N3009Gamo	Gerbillus amoenus	KM236112		Niger	Ourou, Air	19.17	8
1997016Gamo	Gerbillus amoenus	AJ851270		Mauritania	Nouackchott	18.2	-15.97
1988007Gna	Gerbillus nanus	JQ753063		Pakistan	Sind desert
N1Gna	Gerbillus nanus	KM236130		Israel	Hatzeva Nature Reserve	30.72	35.27
MAD355Ghen	Gerbillus henleyi	KF49222		Mali	Dianbé	14.60	-5.83
N3272Ghen	Gerbillus henleyi	LN606682		Niger	Tanout	14.95	8.88
1991024Gpoe	Gerbillus poecilops	JQ753064		Saudy arabia	Taif	21.25	40.70
1999669Gta	Gerbillus tarabuli	LN606696		Niger	Toukounous	14.52	3.30
2002403Gta	Gerbillus tarabuli	LN606697		Niger	Nguigmi	14.25	13.15
MAR08LG66Ghoog	Gerbillus hoogstrali	JN021413		Morocco	8km S Oued Souss	30.42	-8.80
MAR08LG74Ghoog	Gerbillus hoogstrali	JN021415		Morocco	8km S Oued Souss	30.417	-8.81
2002226Gocci	Gerbillus occiduus	LN606689		Morocco	near Tantan	ca. 28.47	ca. - 11.10
MAR08LG102Gocci	Gerbillus occiduus	KF496282		Morocco	Aoreora	28.83	-10.85
1997063Gcam	Gerbillus campestris	LN606674		Tunisia	Sidi Bouzid	ca. 35.33	ca. 9.48
1999030Gcam	Gerbillus campestris	AJ851271		Mali	Edjerir (Adrar des iforas)	18.2	1.4
1999699Gnig	Gerbillus nigeriae	LN606686		Niger	Afolé	13.17	4.08
19971471Gnig	Gerbillus nigeriae	KM236135		Mauritania	Daklet Nouadhibou	19.6	-16.43
NMP93840Gche	Gerbillus cheesmani	KM236117		Yemen	Lahj al Hutah	25.77	44.57
NMP48238Gche	Gerbillus cheesmani	KM236118		Jordan	Wadi al-Araba, Huwar	29.97	35.08
11168Gdas	Gerbillus dasyurus	LN606677		Israel	Har Karkom	30.28	34.75
Gdas2	Gerbillus dasyurus	LN606678		Israel	Nahal Nitzana	30.61	34.80
VV1981019Ghesp	Gerbillus hesperinus	JN652803		Morocco	S Essaouira	31.47	-9.75
1983023Glat	Gerbillus latastei	LN606683
latastei57	Gerbillus latastei	GU356557		Tunisia	Faouar	33.27	8.48
N3205Gnan	Gerbillus nancillus	LN606684		Niger	Kollo	13.35	2.28
MAD341Gnan	Gerbillus nancillus	KF496238		Mali	Dianbé	14.63	-5.90
1998064Grup	Gerbillus rupicola	LN606693		Mali	Emnal'here	14.47	-4.08
1989024Gsim	Gerbillus simoni	LN606694		Tunisia	Kairouan
1987003Gsim	Gerbillus simoni	LN606695		Tunisia
MAR08LG90Gsp1	Gerbillus sp1	JN021447		Morocco	Aglou	29.8	-9.83
MAR08LG97Gsp1	Gerbillus sp1	JN021444		Morocco	3km N Aglou	29.82	-9.82
Other Gerbillinae used as outgroup
Scalurus	Sekeetamys calurus	AJ851276
